# Supplementary material for: Immune modulation enables a specialist insect to benefit from antibacterial withanolides in its host plant
Source: Nat Commun. 2016 Aug 26;7:12530. doi: 10.1038/ncomms12530 (PMC5007441; doi:10.1038/ncomms12530)
Supplement: Supplementary Data 1 — List of differently expressed genes from RNAseq analysis [file ncomms12530-s2.xlsx]

## Sheet: Sheet1
Sequence name	Sequence description	Hit description	Hit accession	E-Value	Similarity	Bit Score	Alignment Length	Gene Ontology	Enzyme Codes	InterProScan	Control - total RPKM	Withanolide - total RPKM	Control vs Withanolide fold change	Moderated t-test P-value	T value
Heliothis subflexa
Hsubflexa_BB_C11393	attacin-1	gnl|BL_ORD_ID|19932016gi|1703758|sp|P50725.1|ATTA_TRINI RecName: Full=Attacin-A; Flags: Precursor >gi|1177888|gb|AAC47327.1| preproattacin A [Trichoplusia ni]	19932016	1.36447e-79	68	268855	258	C:extracellular region; P:innate immune response; P:defense response to bacterium	-	IPR005521 (PFAM); IPR005520 (PFAM); CYTOPLASMIC_DOMAIN (PHOBIUS); NON_CYTOPLASMIC_DOMAIN (PHOBIUS); TRANSMEMBRANE (PHOBIUS)	4.96607	5.79199	1,772 up	0.0637	-5.774
Hsubflexa_BB_C219	attacin-2	gnl|BL_ORD_ID|6972667gi|238915975|gb|ACR78454.1| attacin [Heliothis virescens]	6972667	9.14332e-133	99	399823	202	C:extracellular region; P:innate immune response; P:defense response to bacterium	-	IPR005521 (PFAM); IPR005520 (PFAM); SIGNAL_PEPTIDE_C_REGION (PHOBIUS); SIGNAL_PEPTIDE_N_REGION (PHOBIUS); NON_CYTOPLASMIC_DOMAIN (PHOBIUS); SIGNAL_PEPTIDE (PHOBIUS); SIGNAL_PEPTIDE_H_REGION (PHOBIUS); SignalP-noTM (SIGNALP_EUK); SignalP-TM (SIGNALP_GRAM_POSITIVE); SignalP-noTM (SIGNALP_GRAM_NEGATIVE)	5.39475	6.65114	2,388 up	0.0549	-6.608
Hsubflexa_BB_C3003	cecropin-1	gnl|BL_ORD_ID|10388709gi|313247970|gb|ADR51148.1| cecropin 3 [Helicoverpa armigera]	10388709	9.49615e-19	98	959005	50	C:extracellular region; P:innate immune response; P:defense response to bacterium	-	IPR000875 (PFAM); IPR000875 (PROSITE_PATTERNS)	4.05298	5.43075	2,598 up	0.0425	-8.742
Hsubflexa_BB_C31475	cecropin-2	na	na	na	na	na	na	-	-	no IPS match	0.98954	2.32888	2,530 up	0.0843	-4.583
Hsubflexa_BB_C6099	cecropin-3	gnl|BL_ORD_ID|10388709gi|313247970|gb|ADR51148.1| cecropin 3 [Helicoverpa armigera]	10388709	2.91001e-27	95	119398	63	C:extracellular region; P:innate immune response; P:defense response to bacterium	-	IPR000875 (PFAM); IPR000875 (PROSITE_PATTERNS); NON_CYTOPLASMIC_DOMAIN (PHOBIUS); SIGNAL_PEPTIDE (PHOBIUS); SIGNAL_PEPTIDE_N_REGION (PHOBIUS); SIGNAL_PEPTIDE_C_REGION (PHOBIUS); SIGNAL_PEPTIDE_H_REGION (PHOBIUS); SignalP-noTM (SIGNALP_EUK); SignalP-noTM (SIGNALP_GRAM_NEGATIVE); SignalP-TM (SIGNALP_GRAM_POSITIVE); TMhelix (TMHMM)	6.09779	6.84944	1,683 up	0.0825	-4.667
Hsubflexa_BB_C6100	cecropin-4	gnl|BL_ORD_ID|10388715gi|313247982|gb|ADR51154.1| cecropin 1 [Helicoverpa armigera]	10388715	4.68526e-27	96	118242	62	C:extracellular region; P:innate immune response; P:defense response to bacterium	-	IPR000875 (PFAM); IPR000875 (PROSITE_PATTERNS); SIGNAL_PEPTIDE (PHOBIUS); SIGNAL_PEPTIDE_N_REGION (PHOBIUS); NON_CYTOPLASMIC_DOMAIN (PHOBIUS); SIGNAL_PEPTIDE_C_REGION (PHOBIUS); SIGNAL_PEPTIDE_H_REGION (PHOBIUS); SignalP-noTM (SIGNALP_EUK); SignalP-noTM (SIGNALP_GRAM_NEGATIVE); SignalP-TM (SIGNALP_GRAM_POSITIVE); TMhelix (TMHMM)	6.46202	6.47542	1,009 up	0.972	-0.077
Hsubflexa_BB_C12867	cobatoxin-1	gnl|BL_ORD_ID|10388711gi|313247974|gb|ADR51150.1| cobatoxin [Helicoverpa armigera]	10388711	4.48099e-44	97	162.54	86	P:defense response	-	no IPS match	6.07994	5.89016	1,140 down	0.4	1.366
Hsubflexa_BB_C3159	cobatoxin-2	gnl|BL_ORD_ID|5052995gi|116833177|gb|ABK29501.1| cobatoxin [Helicoverpa armigera]	5052995	9.89029e-55	84	195282	142	P:defense response	-	SIGNAL_PEPTIDE_C_REGION (PHOBIUS); SIGNAL_PEPTIDE_N_REGION (PHOBIUS); SIGNAL_PEPTIDE (PHOBIUS); SIGNAL_PEPTIDE_H_REGION (PHOBIUS); NON_CYTOPLASMIC_DOMAIN (PHOBIUS); SignalP-noTM (SIGNALP_EUK)	5.30032	4.11005	2,281 down	0.0456	7.982
Hsubflexa_BB_C23531	defensin	gnl|BL_ORD_ID|14705754gi|363497927|gb|AEW24427.1| defensin [Spodoptera exigua]	14705754	7.77909e-29	68	126331	105	-	-	SIGNAL_PEPTIDE_C_REGION (PHOBIUS); NON_CYTOPLASMIC_DOMAIN (PHOBIUS); SIGNAL_PEPTIDE (PHOBIUS); SIGNAL_PEPTIDE_N_REGION (PHOBIUS); SIGNAL_PEPTIDE_H_REGION (PHOBIUS); PS51257 (PROSITE_PROFILES); SignalP-noTM (SIGNALP_EUK); SignalP-TM (SIGNALP_GRAM_POSITIVE)	3.69532	2.9169	1,715 down	0.0654	5.621
Hsubflexa_BB_C1186	gallerimycin	gnl|BL_ORD_ID|10388712gi|313247976|gb|ADR51151.1| gallerimycin [Helicoverpa armigera]	10388712	2.6189e-31	91	130183	73	P:defense response	-	TRANSMEMBRANE (PHOBIUS); CYTOPLASMIC_DOMAIN (PHOBIUS); NON_CYTOPLASMIC_DOMAIN (PHOBIUS); SignalP-TM (SIGNALP_GRAM_POSITIVE); TMhelix (TMHMM)	8.21955	7.90699	1,241 down	0.11	3.745
Hsubflexa_BB_C8321	gloverin-1	gnl|BL_ORD_ID|10388707gi|313247966|gb|ADR51146.1| gloverin [Helicoverpa armigera]	10388707	1.80333e-55	96	192971	102	-	-	IPR019729 (PFAM)	5.81314	7.78292	3,917 up	0.0415	-8.947
Hsubflexa_BB_C8461	gloverin-2	gnl|BL_ORD_ID|8334785gi|238915954|gb|ACR78446.1| gloverin-like antibacterial protein [Heliothis virescens]	8334785	3.0101e-19	82	855001	58	-	-	IPR019729 (PFAM)	4.14041	4.89638	1,688 up	0.0865	-4.49
Hsubflexa_BB_C8109	gloverin-3	gnl|BL_ORD_ID|8334785gi|238915954|gb|ACR78446.1| gloverin-like antibacterial protein [Heliothis virescens]	8334785	5.12759e-109	99	335.88	163	-	-	IPR019729 (PFAM)	6.18079	6.84016	1,579 up	0.119	-3.537
Hsubflexa_BB_C9824	hemolin	gnl|BL_ORD_ID|4592862gi|186703381|gb|ACC91897.1| hemolin [Heliothis virescens]	4592862	0.0	98	799275	414	C:extracellular space; P:innate immune response	-	IPR003599 (SMART); IPR003598 (SMART); IPR013783 (G3DSA:2.60.40.GENE3D); IPR013783 (G3DSA:2.60.40.GENE3D); PF13927 (PFAM); IPR013783 (G3DSA:2.60.40.GENE3D); PF13895 (PFAM); IPR013098 (PFAM); IPR013783 (G3DSA:2.60.40.GENE3D); PTHR10489 (PANTHER); TRANSMEMBRANE (PHOBIUS); CYTOPLASMIC_DOMAIN (PHOBIUS); NON_CYTOPLASMIC_DOMAIN (PHOBIUS); IPR007110 (PROSITE_PROFILES); IPR007110 (PROSITE_PROFILES); IPR00…	5.24447	5.52453	1,214 up	0.412	-1.325
Hsubflexa_BB_C33078	moricin-like-1	gnl|BL_ORD_ID|10388710gi|313247972|gb|ADR51149.1| moricin [Helicoverpa armigera]	10388710	2.86657e-19	98	100908	65	C:extracellular region; P:innate immune response; P:defense response to bacterium	-	IPR009456 (PFAM); IPR009456 (G3DSA:1.20.5.GENE3D); SIGNAL_PEPTIDE (PHOBIUS); SIGNAL_PEPTIDE_N_REGION (PHOBIUS); NON_CYTOPLASMIC_DOMAIN (PHOBIUS); SIGNAL_PEPTIDE_C_REGION (PHOBIUS); SIGNAL_PEPTIDE_H_REGION (PHOBIUS); SignalP-noTM (SIGNALP_EUK); SignalP-TM (SIGNALP_GRAM_POSITIVE); TMhelix (TMHMM)	-4.07326	0.48581	23,573 up	0.0357	-10.584
Hsubflexa_BB_C28904	moricin-like-2	na	na	na	na	na	na	-	-	no IPS match	2.26216	0.00553	4,778 down	0.102	3.98
Hsubflexa_BB_C711	prophenoloxidase-1	gnl|BL_ORD_ID|3550618gi|159141810|gb|ABH10016.2| prophenoloxidase-1 [Heliothis virescens]	3550618	0.0	99	1387.47	675	F:monophenol monooxygenase activity; P:defense response; F:copper ion binding; P:oxidation-reduction process; F:chloride ion binding; P:positive regulation of melanization defense response; C:extracellular region; P:melanin biosynthetic process from tyrosine; P:riboflavin metabolic process; P:coumarin biosynthetic process; P:lignin biosynthetic process; P:stilbene biosynthetic process; P:alkaloid…	EC:1.14.18.1	IPR013788 (PRINTS); IPR005203 (G3DSA:2.60.40.GENE3D); IPR005204 (G3DSA:1.20.1370.GENE3D); IPR005203 (PFAM); IPR005204 (PFAM); IPR000896 (PFAM); IPR008922 (G3DSA:1.10.1280.GENE3D); PTHR11511:SF4 (PANTHER); IPR013788 (PANTHER); IPR013788 (PROSITE_PATTERNS); IPR013788 (PROSITE_PATTERNS); IPR002227 (PROSITE_PATTERNS); IPR008922 (SUPERFAMILY); IPR005204 (SUPERFAMILY); IPR014756 (SUPERFAMILY)	3.36659	3.32959	1,025 down	0.861	0.296
Hsubflexa_BB_C10712	prophenoloxidase-2	gnl|BL_ORD_ID|3463616gi|121955993|gb|ABM65701.1| prophenoloxidase-2 [Heliothis virescens]	3463616	0.0	99	1082.01	521	F:metal ion binding; P:melanin biosynthetic process from tyrosine; P:defense response; F:monophenol monooxygenase activity; C:extracellular region; P:oxidation-reduction process; P:riboflavin metabolic process; P:coumarin biosynthetic process; P:lignin biosynthetic process; P:stilbene biosynthetic process; P:alkaloid biosynthetic process	EC:1.14.18.1	IPR013788 (PRINTS); IPR008922 (G3DSA:1.10.1280.GENE3D); IPR005203 (PFAM); IPR005203 (G3DSA:2.60.40.GENE3D); IPR000896 (PFAM); PTHR11511:SF4 (PANTHER); IPR013788 (PANTHER); IPR002227 (PROSITE_PATTERNS); IPR013788 (PROSITE_PATTERNS); IPR013788 (PROSITE_PATTERNS); IPR008922 (SUPERFAMILY); IPR014756 (SUPERFAMILY)	3.57535	3.8168	1,182 up	0.263	-1.97
Hsubflexa_BB_C20416	i-type lysozyme-1	gnl|BL_ORD_ID|16471328gi|389615246|dbj|BAM20606.1| simila to CG6426 [Papilio polytes]	16471328	5.5767e-63	83	213001	137	F:lysozyme activity; P:carbohydrate metabolic process	EC:3.2.1.17	no IPS match	1.93772	1.94725	1,006 up	0.981	-0.059
Hsubflexa_BB_C32770	i-type lysozyme-2	gnl|BL_ORD_ID|14273613gi|357611488|gb|EHJ67511.1| i-type lysozyme [Danaus plexippus]	14273613	2.52222e-71	86	238.81	153	F:lysozyme activity; P:carbohydrate metabolic process	EC:3.2.1.17	IPR008597 (PFAM); IPR008597 (PANTHER); PTHR11195:SF14 (PANTHER); SIGNAL_PEPTIDE_N_REGION (PHOBIUS); SIGNAL_PEPTIDE_C_REGION (PHOBIUS); NON_CYTOPLASMIC_DOMAIN (PHOBIUS); SIGNAL_PEPTIDE (PHOBIUS); SIGNAL_PEPTIDE_H_REGION (PHOBIUS); TMhelix (TMHMM)	-2.77509	-2.00953	1,700 up	0.105	-3.873
Hsubflexa_BB_C15545	C-lysozyme-1	gnl|BL_ORD_ID|1076274gi|7327646|gb|AAB31190.2| lysozyme [Manduca sexta]	1076274	4.65982e-10	77	758702	54	P:cytolysis; P:defense response to bacterium; P:cell wall macromolecule catabolic process; F:lysozyme activity; P:carbohydrate metabolic process	EC:3.2.1.17	NON_CYTOPLASMIC_DOMAIN (PHOBIUS); TRANSMEMBRANE (PHOBIUS); SIGNAL_PEPTIDE_N_REGION (PHOBIUS); CYTOPLASMIC_DOMAIN (PHOBIUS); SIGNAL_PEPTIDE_C_REGION (PHOBIUS); SIGNAL_PEPTIDE (PHOBIUS); SIGNAL_PEPTIDE_H_REGION (PHOBIUS); TMhelix (TMHMM)	1.81263	1.79782	1,010 down	0.922	0.176
Hsubflexa_BB_C24807	C-lysozyme-2	gnl|BL_ORD_ID|8181875gi|281398208|gb|ADA67927.1| putative lysozyme [Bombyx mori]	8181875	4.82461e-95	73	332798	272	F:lysozyme activity; P:carbohydrate metabolic process	EC:3.2.1.17	no IPS match	1.25732	1.91816	1,581 up	0.0665	-5.559
Heliothis virescens
Hvirescens_BB_C15278	attacin-1	gnl|BL_ORD_ID|6972667gi|238915975|gb|ACR78454.1| attacin [Heliothis virescens]	6972667	0.0180916	100	550694	26	-	-	no IPS match	4.48985	2.53715	3,870 down	0.0186	11.049
Hvirescens_BB_C3125	attacin-2	gnl|BL_ORD_ID|9883301gi|307556927|gb|ADN51980.1| attacin-like protein, partial [Heliothis virescens]	9883301	4.93668e-51	100	182.57	92	C:extracellular region; P:innate immune response; P:defense response to bacterium	-	IPR005520 (PFAM)	7.10943	5.45639	3,144 down	0.0101	17.86
Hvirescens_BB_C10543	attacin-3	gnl|BL_ORD_ID|9883301gi|307556927|gb|ADN51980.1| attacin-like protein, partial [Heliothis virescens]	9883301	2.51011e-37	100	102449	48	C:extracellular region; P:innate immune response; P:defense response to bacterium	-	IPR005520 (PFAM)	6.50433	5.0246	2,788 down	0.00627	24.429
Hvirescens_BB_C8052	attacin-4	gnl|BL_ORD_ID|19932016gi|1703758|sp|P50725.1|ATTA_TRINI RecName: Full=Attacin-A; Flags: Precursor >gi|1177888|gb|AAC47327.1| preproattacin A [Trichoplusia ni]	19932016	1.46706e-80	68	269626	258	C:extracellular region; P:innate immune response; P:defense response to bacterium	-	no IPS match	5.70921	5.83748	1,092 up	0.58	-0.8
Hvirescens_BB_C16730	cecropin-1	gnl|BL_ORD_ID|10388709gi|313247970|gb|ADR51148.1| cecropin 3 [Helicoverpa armigera]	10388709	1.91097e-15	95	874261	63	C:extracellular region; P:innate immune response; P:defense response to bacterium	-	IPR000875 (PFAM); IPR000875 (PROSITE_PATTERNS); SIGNAL_PEPTIDE_N_REGION (PHOBIUS); NON_CYTOPLASMIC_DOMAIN (PHOBIUS); SIGNAL_PEPTIDE_H_REGION (PHOBIUS); SIGNAL_PEPTIDE_C_REGION (PHOBIUS); SIGNAL_PEPTIDE (PHOBIUS); SignalP-TM (SIGNALP_GRAM_POSITIVE); SignalP-noTM (SIGNALP_EUK); SignalP-noTM (SIGNALP_GRAM_NEGATIVE); TMhelix (TMHMM)	5.81397	3.59924	4,641 down	0.00597	25.134
Hvirescens_BB_C10333	cecropin-2	gnl|BL_ORD_ID|20011362gi|1705743|sp|P50722.1|CE3F_HYPCU RecName: Full=Hyphancin-3F; AltName: Full=Cecropin-A2; AltName: Full=Hyphancin-IIIF; Flags: Precursor >gi|1142664|gb|AAB39000.1| hyphantria cecropin A2 [Hyphantria cunea]	20011362	0.00010634	100	577658	30	C:extracellular region; P:innate immune response; P:defense response to bacterium	-	no IPS match	4.31279	2.564	3,360 down	0.00456	29.014
Hvirescens_BB_C21282	cecropin-3	gnl|BL_ORD_ID|10388708gi|313247968|gb|ADR51147.1| cecropin 2 [Helicoverpa armigera]	10388708	4.58898e-07	100	662402	31	C:extracellular region; P:innate immune response; P:defense response to bacterium	-	IPR000875 (PFAM); SIGNAL_PEPTIDE (PHOBIUS); SIGNAL_PEPTIDE_N_REGION (PHOBIUS); SIGNAL_PEPTIDE_C_REGION (PHOBIUS); NON_CYTOPLASMIC_DOMAIN (PHOBIUS); SIGNAL_PEPTIDE_H_REGION (PHOBIUS); SignalP-noTM (SIGNALP_EUK); SignalP-noTM (SIGNALP_GRAM_NEGATIVE); SignalP-TM (SIGNALP_GRAM_POSITIVE); TMhelix (TMHMM)	3.57783	-1.8367	42,651 down	0.00417	30.62
Hvirescens_BB_C16434	cecropin-4	gnl|BL_ORD_ID|10388709gi|313247970|gb|ADR51148.1| cecropin 3 [Helicoverpa armigera]	10388709	1.79195e-14	93	851149	63	C:extracellular region; P:innate immune response; P:defense response to bacterium	-	SIGNAL_PEPTIDE_N_REGION (PHOBIUS); SIGNAL_PEPTIDE_C_REGION (PHOBIUS); NON_CYTOPLASMIC_DOMAIN (PHOBIUS); SIGNAL_PEPTIDE (PHOBIUS); SIGNAL_PEPTIDE_H_REGION (PHOBIUS); SignalP-TM (SIGNALP_GRAM_POSITIVE)	5.77753	5.44527	1,258 down	0.0977	3.459
Hvirescens_BB_C6689	cobatoxin-1	gnl|BL_ORD_ID|5052995gi|116833177|gb|ABK29501.1| cobatoxin [Helicoverpa armigera]	5052995	2.18356e-41	82	159458	133	P:defense response	-	SIGNAL_PEPTIDE_C_REGION (PHOBIUS); NON_CYTOPLASMIC_DOMAIN (PHOBIUS); SIGNAL_PEPTIDE (PHOBIUS); SIGNAL_PEPTIDE_N_REGION (PHOBIUS); SIGNAL_PEPTIDE_H_REGION (PHOBIUS); SignalP-noTM (SIGNALP_EUK); SignalP-TM (SIGNALP_GRAM_POSITIVE); SignalP-noTM (SIGNALP_GRAM_NEGATIVE); TMhelix (TMHMM)	4.01287	1.72308	4,889 down	0.0211	10.02
Hvirescens_BB_C9807	cobatoxin-2	gnl|BL_ORD_ID|1196397gi|33439724|gb|AAQ18900.1| cobatoxin long form B [Spodoptera frugiperda] >gi|37929768|gb|AAP69839.1| cobatoxin [Spodoptera frugiperda]	1196397	6.68878e-13	83	831889	71	P:defense response	-	SIGNAL_PEPTIDE_N_REGION (PHOBIUS); SIGNAL_PEPTIDE (PHOBIUS); NON_CYTOPLASMIC_DOMAIN (PHOBIUS); SIGNAL_PEPTIDE_C_REGION (PHOBIUS); SIGNAL_PEPTIDE_H_REGION (PHOBIUS); SignalP-TM (SIGNALP_EUK); SignalP-TM (SIGNALP_GRAM_POSITIVE); TMhelix (TMHMM)	5.69349	4.67756	2,022 down	0.0594	4.715
Hvirescens_BB_C13889	cobatoxin-3	gnl|BL_ORD_ID|10388711gi|313247974|gb|ADR51150.1| cobatoxin [Helicoverpa armigera]	10388711	1.65542e-12	91	797221	45	P:defense response	-	NON_CYTOPLASMIC_DOMAIN (PHOBIUS); SIGNAL_PEPTIDE_C_REGION (PHOBIUS); SIGNAL_PEPTIDE_N_REGION (PHOBIUS); SIGNAL_PEPTIDE (PHOBIUS); SIGNAL_PEPTIDE_H_REGION (PHOBIUS); SignalP-noTM (SIGNALP_EUK); TMhelix (TMHMM)	6.16116	6.03789	1,089 down	0.19	2.277
Hvirescens_BB_C7408	defensin	gnl|BL_ORD_ID|8334784gi|238915952|gb|ACR78445.1| heliomicin precursor [Heliothis virescens]	8334784	3.11459e-19	100	985969	46	C:extracellular region; P:killing of cells of other organism; P:innate immune response; F:ion channel inhibitor activity; P:antifungal humoral response; P:transport	-	SIGNAL_PEPTIDE_C_REGION (PHOBIUS); SIGNAL_PEPTIDE_H_REGION (PHOBIUS); NON_CYTOPLASMIC_DOMAIN (PHOBIUS); SIGNAL_PEPTIDE (PHOBIUS); SIGNAL_PEPTIDE_N_REGION (PHOBIUS); TMhelix (TMHMM)	4.28699	3.17506	2,161 down	0.0156	12.64
Hvirescens_BB_C12808	defensin-like	gnl|BL_ORD_ID|14705754gi|363497927|gb|AEW24427.1| defensin [Spodoptera exigua]	14705754	1.24482e-07	63	693218	72	-	-	SIGNAL_PEPTIDE_C_REGION (PHOBIUS); SIGNAL_PEPTIDE (PHOBIUS); NON_CYTOPLASMIC_DOMAIN (PHOBIUS); SIGNAL_PEPTIDE_N_REGION (PHOBIUS); SIGNAL_PEPTIDE_H_REGION (PHOBIUS); PS51257 (PROSITE_PROFILES); SignalP-TM (SIGNALP_GRAM_POSITIVE); SignalP-noTM (SIGNALP_EUK); TMhelix (TMHMM)	4.13363	4.25059	1,084 up	0.42	-1.196
Hvirescens_BB_C383	gloverin	gnl|BL_ORD_ID|1013329gi|12005280|gb|AAG44367.1|AF233590_1 gloverin precursor [Trichoplusia ni]	1013329	6.68818e-68	83	235343	156	-	-	IPR019729 (PFAM); SIGNAL_PEPTIDE_C_REGION (PHOBIUS); SIGNAL_PEPTIDE_N_REGION (PHOBIUS); NON_CYTOPLASMIC_DOMAIN (PHOBIUS); SIGNAL_PEPTIDE (PHOBIUS); SIGNAL_PEPTIDE_H_REGION (PHOBIUS); SignalP-noTM (SIGNALP_EUK); SignalP-TM (SIGNALP_GRAM_POSITIVE); SignalP-noTM (SIGNALP_GRAM_NEGATIVE)	6.68806	4.49452	4,574 down	0.00754	21.684
Hvirescens_BB_C691	hemolin	gnl|BL_ORD_ID|4592862gi|186703381|gb|ACC91897.1| hemolin [Heliothis virescens]	4592862	0.0	100	768459	385	C:extracellular space; P:innate immune response	-	IPR003599 (SMART); IPR003598 (SMART); IPR013783 (G3DSA:2.60.40.GENE3D); IPR013783 (G3DSA:2.60.40.GENE3D); IPR013783 (G3DSA:2.60.40.GENE3D); PF13927 (PFAM); IPR013098 (PFAM); IPR013783 (G3DSA:2.60.40.GENE3D); PTHR10489 (PANTHER); IPR007110 (PROSITE_PROFILES); IPR007110 (PROSITE_PROFILES); IPR007110 (PROSITE_PROFILES); IPR007110 (PROSITE_PROFILES); SSF48726 (SUPERFAMILY); SSF48726 (SUPERFAMILY); SS…	7.44204	6.65304	1,727 down	0.0264	8.327
Hvirescens_BB_C20247	moricin-like-1	gnl|BL_ORD_ID|8334783gi|238915950|gb|ACR78444.1| virescein precursor [Heliothis virescens]	8334783	1.23327e-06	98	643142	65	C:extracellular region; P:defense response to bacterium; P:innate immune response		IPR009456 (PFAM); IPR009456 (G3DSA:1.20.5.GENE3D); SIGNAL_PEPTIDE_C_REGION (PHOBIUS); SIGNAL_PEPTIDE (PHOBIUS); SIGNAL_PEPTIDE_N_REGION (PHOBIUS); NON_CYTOPLASMIC_DOMAIN (PHOBIUS); SIGNAL_PEPTIDE_H_REGION (PHOBIUS); SignalP-TM (SIGNALP_GRAM_POSITIVE); TMhelix (TMHMM)	3.43703	2.0892	2,545 down	0.00723	22.542
Hvirescens_BB_C35786	moricin-like-2	na	na	na	na	na	na	-	-	NON_CYTOPLASMIC_DOMAIN (PHOBIUS); SIGNAL_PEPTIDE_H_REGION (PHOBIUS); SIGNAL_PEPTIDE_C_REGION (PHOBIUS); SIGNAL_PEPTIDE_N_REGION (PHOBIUS); SIGNAL_PEPTIDE (PHOBIUS); SignalP-noTM (SIGNALP_EUK); TMhelix (TMHMM)	-0.47553	-7.3357	116,176 down	0.00137	53.079
Hvirescens_BB_C34755	moricin-like-3	na	na	na	na	na	na	-	-	IPR009456 (G3DSA:1.20.5.GENE3D); NON_CYTOPLASMIC_DOMAIN (PHOBIUS); SIGNAL_PEPTIDE_N_REGION (PHOBIUS); SIGNAL_PEPTIDE (PHOBIUS); SIGNAL_PEPTIDE_H_REGION (PHOBIUS); SIGNAL_PEPTIDE_C_REGION (PHOBIUS); SignalP-TM (SIGNALP_GRAM_POSITIVE); SignalP-TM (SIGNALP_EUK); TMhelix (TMHMM)	-2.04744	-1.39251	1,574 up	0.324	-1.541
Hvirescens_BB_C3303	prophenoloxidase-1	gnl|BL_ORD_ID|3463616gi|121955993|gb|ABM65701.1| prophenoloxidase-2 [Heliothis virescens]	3463616	0.0	99	1086.63	521	F:metal ion binding; P:melanin biosynthetic process from tyrosine; P:defense response; F:monophenol monooxygenase activity; C:extracellular region; P:oxidation-reduction process; P:riboflavin metabolic process; P:coumarin biosynthetic process; P:lignin biosynthetic process; P:stilbene biosynthetic process; P:alkaloid biosynthetic process	EC:1.14.18.1	IPR013788 (PRINTS); IPR005203 (G3DSA:2.60.40.GENE3D); IPR008922 (G3DSA:1.10.1280.GENE3D); IPR000896 (PFAM); IPR005203 (PFAM); IPR013788 (PANTHER); PTHR11511:SF4 (PANTHER); IPR002227 (PROSITE_PATTERNS); IPR013788 (PROSITE_PATTERNS); IPR008922 (SUPERFAMILY); IPR014756 (SUPERFAMILY)	4.66152	4.2842	1,298 down	0.157	2.583
Hvirescens_BB_C9568	prophenoloxidase-2	gnl|BL_ORD_ID|3550618gi|159141810|gb|ABH10016.2| prophenoloxidase-1 [Heliothis virescens]	3550618	0.0	100	756518	362	F:monophenol monooxygenase activity; P:defense response; F:copper ion binding; P:oxidation-reduction process; F:chloride ion binding; P:positive regulation of melanization defense response; C:extracellular region; P:melanin biosynthetic process from tyrosine; P:riboflavin metabolic process; P:coumarin biosynthetic process; P:lignin biosynthetic process; P:stilbene biosynthetic process; P:alkaloid…	EC:1.14.18.1	IPR008922 (G3DSA:1.10.1280.GENE3D); IPR000896 (PFAM); IPR005203 (G3DSA:2.60.40.GENE3D); IPR005203 (PFAM); IPR013788 (PANTHER); PTHR11511:SF4 (PANTHER); IPR013788 (PROSITE_PATTERNS); IPR002227 (PROSITE_PATTERNS); IPR008922 (SUPERFAMILY); IPR014756 (SUPERFAMILY)	4.72795	4.58359	1,105 down	0.411	1.238
Hvirescens_BB_C28816	i-type lysozyme-1	gnl|BL_ORD_ID|16471328gi|389615246|dbj|BAM20606.1| simila to CG6426 [Papilio polytes]	16471328	2.67958e-61	84	209.92	132	F:lysozyme activity; P:carbohydrate metabolic process	EC:3.2.1.17	IPR008597 (PFAM); IPR008597 (PANTHER); PTHR11195:SF14 (PANTHER); SIGNAL_PEPTIDE_N_REGION (PHOBIUS); SIGNAL_PEPTIDE_C_REGION (PHOBIUS); SIGNAL_PEPTIDE_H_REGION (PHOBIUS); SIGNAL_PEPTIDE (PHOBIUS); NON_CYTOPLASMIC_DOMAIN (PHOBIUS); PS51257 (PROSITE_PROFILES); SignalP-noTM (SIGNALP_EUK)	-0.18381	0.93462	2,171 up	0.0215	-9.893
Hvirescens_BB_C33238	i-type lysozyme-2	gnl|BL_ORD_ID|14278594gi|357620224|gb|EHJ72497.1| i-type lysozyme [Danaus plexippus]	14278594	7.58857e-62	92	216853	118	F:lysozyme activity; P:carbohydrate metabolic process	EC:3.2.1.17	IPR008597 (PFAM); PTHR11195:SF14 (PANTHER); IPR008597 (PANTHER)	0.1796	-1.24541	2,685 down	0.0183	11.241
Hvirescens_BB_C8690	C-lysozyme	gnl|BL_ORD_ID|14281530gi|357624808|gb|EHJ75441.1| lysozyme-like protein 1 [Danaus plexippus]	14281530	2.21199e-42	75	165622	118	P:salivary gland cell autophagic cell death; F:lysozyme activity; P:antimicrobial humoral response; P:carbohydrate metabolic process	EC:3.2.1.17	IPR001916 (PRINTS); IPR001916 (SMART); G3DSA:1.10.530.10 (GENE3D); IPR001916 (PFAM); PTHR11407:SF2 (PANTHER); PTHR11407 (PANTHER); IPR019799 (PROSITE_PATTERNS); SIGNAL_PEPTIDE_H_REGION (PHOBIUS); SIGNAL_PEPTIDE_N_REGION (PHOBIUS); SIGNAL_PEPTIDE (PHOBIUS); NON_CYTOPLASMIC_DOMAIN (PHOBIUS); SIGNAL_PEPTIDE_C_REGION (PHOBIUS); IPR001916 (PROSITE_PROFILES); SignalP-noTM (SIGNALP_EUK); IPR023346 (SUPE…	5.71379	5.87663	1,119 up	0.125	-2.989
Hvirescens_BB_C34316	C-lysozyme	gnl|BL_ORD_ID|2767957gi|153791889|ref|NP_001093293.1| lysozyme-like protein 1 precursor [Bombyx mori] >gi|145286564|gb|ABP52099.1| lysozyme-like protein 1 [Bombyx mori]	2767957	2.41996e-63	88	213386	123	P:salivary gland cell autophagic cell death; F:lysozyme activity; P:antimicrobial humoral response; P:carbohydrate metabolic process	EC:3.2.1.17	IPR001916 (PRINTS); IPR001916 (SMART); G3DSA:1.10.530.10 (GENE3D); IPR001916 (PFAM); PTHR11407 (PANTHER); PTHR11407:SF2 (PANTHER); IPR019799 (PROSITE_PATTERNS); SIGNAL_PEPTIDE (PHOBIUS); NON_CYTOPLASMIC_DOMAIN (PHOBIUS); SIGNAL_PEPTIDE_H_REGION (PHOBIUS); SIGNAL_PEPTIDE_C_REGION (PHOBIUS); SIGNAL_PEPTIDE_N_REGION (PHOBIUS); IPR001916 (PROSITE_PROFILES); SignalP-noTM (SIGNALP_EUK); IPR023346 (SUPE…	-1.11226	0.40138	2,855 up	0.211	-2.124
Hvirescens_BB_C11888	C-lysozyme	gnl|BL_ORD_ID|2767955gi|145286562|gb|ABP52098.1| lysozyme-like protein 1 [Antheraea mylitta]	2767955	1.35671e-22	88	114005	67	P:salivary gland cell autophagic cell death; F:lysozyme activity; P:antimicrobial humoral response; P:carbohydrate metabolic process	EC:3.2.1.17	G3DSA:1.10.530.10 (GENE3D); IPR001916 (PFAM); IPR001916 (PROSITE_PROFILES); IPR023346 (SUPERFAMILY)	4.18108	3.8938	1,220 down	0.416	1.209
